# Supplementary material for: Expression of Musashi-1 During Osteogenic Differentiation of Oral MSC: An In Vitro Study
Source: Int J Mol Sci. 2019 May 2;20(9):2171. doi: 10.3390/ijms20092171 (PMC6539002; doi:10.3390/ijms20092171)
Supplement: Supplementary file 1 [file ijms-20-02171-s001.zip]

Archive with 13 entries (12 files):
- SuppFig2.eps
- __MACOSX/
- __MACOSX/._SuppFig2.eps
- SuppFig3.eps
- __MACOSX/._SuppFig3.eps
- SuppFig1.eps
- __MACOSX/._SuppFig1.eps
- SuppFig4.eps
- __MACOSX/._SuppFig4.eps
- SuppFig5.eps
- __MACOSX/._SuppFig5.eps
- SuppFig6.eps
- __MACOSX/._SuppFig6.eps
